# Supplementary material for: Sleep Medication in Older Adults: Identifying the Need for Support by a Community Pharmacist
Source: Healthcare (Basel). 2022 Jan 13;10(1):147. doi: 10.3390/healthcare10010147 (PMC8775744; doi:10.3390/healthcare10010147)
Supplement: Supplementary file 1 [file healthcare-10-00147-s001.zip]

Archive with 1 entries (1 files):
- healthcare-1476982-supplementary.pdf
